# Supplementary material for: Modeling joint restoration strategies for interdependent infrastructure systems
Source: PLoS One. 2018 Apr 12;13(4):e0195727. doi: 10.1371/journal.pone.0195727 (PMC5897001; doi:10.1371/journal.pone.0195727)
Supplement: S1 File — Please run the program in Matlab. Input the numbers of power nodes, power plant nodes, water nodes and water plant nodes. (M) [file pone.0195727.s001.m]

function Generatenetwork(n1,n2,m1,m2)
x=10;y=8;k=2;
x1=zeros(1,n1),y1=zeros(1,n1);
for i=1:n2
x1(1,i)=x*rand(1);
y1(1,i)=y*rand(1);
plot(x1(1,i),y1(1,i),'rs','MarkerSize',10);
k=num2str(i);
d='P';
text(x1(1,i)+0.15,y1(1,i),[d k],'fontsize',7);
hold on
end
for i=n2+1:1:n1
    x1(1,i)=x*rand(1);
    y1(1,i)=y*rand(1);
    plot(x1(1,i),y1(1,i),'r.','MarkerSize',10)
    k=num2str(i);
    d='P';
    text(x1(1,i)+0.1,y1(1,i),[d k],'fontsize',7);
    hold on
    tt=zeros(1,i-1);
    qq=zeros(1,i-1);
    for j=1:i-1
        tt(1,j)=sqrt((x1(1,j)-x1(1,i))^2+(y1(1,j)-y1(1,i))^2);
        qq=sort(tt);
    end
    for j=1:i-1
        if tt(1,j)==qq(1,1)
            plot([x1(1,i),x1(1,j)],[y1(1,i),y1(1,j)],'r','LineWidth',0.7);
            hold on
        elseif tt(1,j)==qq(1,2)
            ttt=rand(1);
            if ttt<=0.6
                plot([x1(1,i),x1(1,j)],[y1(1,i),y1(1,j)],'r','LineWidth',0.7);
                hold on
            end
        end
    end
end
xx1=zeros(1,m1),yy1=zeros(1,m1);
for i=1:m2
xx1(1,i)=x*rand(1);
yy1(1,i)=y*rand(1);
plot(xx1(1,i),yy1(1,i),'bs','MarkerSize',10);
k=num2str(i);
d='W';
text(xx1(1,i)+0.15,yy1(1,i),[d k],'fontsize',7);
hold on
end
for i=m2+1:1:m1
    xx1(1,i)=x*rand(1);
    yy1(1,i)=y*rand(1);
    plot(xx1(1,i),yy1(1,i),'b.','MarkerSize',10)
    k=num2str(i);
    d='W';
    text(xx1(1,i)+0.1,yy1(1,i),[d k],'fontsize',7);
    hold on
    tt=zeros(1,i-1);
    qq=zeros(1,i-1);
    for j=1:i-1
        tt(1,j)=sqrt((xx1(1,j)-xx1(1,i))^2+(yy1(1,j)-yy1(1,i))^2);
        qq=sort(tt);
    end
    for j=1:i-1
        if tt(1,j)==qq(1,1)
            plot([xx1(1,i),xx1(1,j)],[yy1(1,i),yy1(1,j)],'b','LineWidth',0.7);
            hold on
        elseif tt(1,j)==qq(1,2)
            ttt=rand(1);
            if ttt<=0.6
                plot([xx1(1,i),xx1(1,j)],[yy1(1,i),yy1(1,j)],'b','LineWidth',0.7);
                hold on
            end
        end
    end
end
axis([-0.5 11  -0.5 9])
set(gca,'xtick',[])
set(gca,'ytick',[])
            
