# Supplementary material for: Modeling joint restoration strategies for interdependent infrastructure systems
Source: PLoS One. 2018 Apr 12;13(4):e0195727. doi: 10.1371/journal.pone.0195727 (PMC5897001; doi:10.1371/journal.pone.0195727)
Supplement: S2 File — Average power and water consumption of city Guilin in China. (XLS) [file pone.0195727.s002.xls]

## Sheet: Power consumption
Average power consumption of districts in City Guilin (Unit:104 kWh, Data from government survey)
Month:201506
	Lingui district	Xiangshan district	Yanshan district	Qixing district	Diecai district	Xiufeng district	Lingchuan district	Linggui district	Xingan district	Pingle district	Yangshuo district	Total
00:00~00:59	1.21	0.619375	0.6267	0.782269	0.535665	0.67356	0.7134	0.9541	0.79678	0.365829	0.668348	7.82
01:00~01:59	1.0222	0.32435	1.01233	0.98743	0.99149	0.64121	0.9086	0.81762	0.282	0.431346	0.897994	7.51
02:00~02:59	1.3067	0.23898	0.973025	0.65569	0.754705	0.9266	0.6243	0.79302	0.790246	0.49311	0.55342	8.01
03:00~03:59	1.47281	0.66254	0.818749	0.755622	0.593042	0.994579	0.72599	0.7555	0.328956	0.464823	0.437377	7.91
04:00~04:59	0.824291	0.583369	0.732275	0.44592	0.621998	0.709161	0.5152	0.3926	0.229897	0.471046	0.404067	5.93
05:00~05:59	0.58934	0.94853	0.829707	0.88411	0.793684	0.518007	0.483	0.5088	0.392389	1.00689	0.975414	7.92
06:00~06:59	1.58232	0.9387	1.18018	0.765443	0.82427	0.71143	1.6092	1.1718	0.65923	1.85105	0.8162	12.11
07:00~07:59	1.41281	1.31	0.838538	0.60789	0.854427	0.91187	0.79864	1.2715	0.8019	1.32231	0.889895	11.02
08:00~08:59	1.48479	0.45986	1.4894	0.68989	1.40411	0.98185	0.971346	0.82751	1.66444	0.869643	1.11714	11.56
09:00~09:59	1.13814	0.546806	1.03969	0.604141	0.987333	0.73407	0.93307	1.0599	1.17383	1.2797	0.603256	10.1
10:00~10:59	1.2329	0.84944	1.05868	0.5494	0.496591	0.602	0.4548	1.4067	1.76956	1.0599	1.0698	10.55
11:00~11:59	1.5336	1.30945	1.11483	0.409293	0.442158	0.52967	1.1164	1.0794	0.872008	1.4454	1.16767	10.92
12:00~12:59	1.46655	0.923024	1.05104	0.42675	0.297983	0.7505	0.84431	1.2207	0.8304	0.762096	2.30631	10.82
13:00~13:59	1.5943	1.1409	1.6663	1.29296	0.567714	1.11685	0.41169	0.4982	1.14685	0.890011	0.693994	11.02
14:00~14:59	0.95319	1.1871	0.92297	0.872768	0.923032	0.80954	0.5306	1.1381	1.17562	0.5607	1.53624	10.61
15:00~15:59	0.851125	1.17798	1.11705	1.01567	0.834905	0.70869	0.7589	1.0838	1.62329	1.4044	1.62408	12.2
16:00~16:59	2.11255	1.31077	1.43152	1.10687	0.947494	1.76462	1.427	1.5618	0.67408	1.58618	1.19629	15.12
17:00~17:59	1.86689	0.707722	1.5301	1.48327	1.19553	1.49706	1.322	0.5454	1.49661	1.46595	0.878418	13.89
18:00~18:59	1.61964	1.28974	1.12914	1.6295	1.25882	0.91213	1.2233	0.9911	0.914479	1.49172	1.65027	14.11
19:00~19:59	1.85701	0.899796	1.15406	1.16126	1.48013	1.27473	1.3454	2.396	1.43397	1.64102	1.40613	16.05
20:00~20:59	0.845065	2.0094	1.988	1.54617	1.33982	0.74383	2.0281	0.9703	1.58304	1.40079	1.10528	15.56
21:00~21:59	0.877593	1.65219	1.84036	1.71052	1.21688	1.15745	1.2103	0.728	1.36497	0.794643	1.66693	14.22
22:00~22:59	1.2239	1.21796	1.71865	2.40634	1.1108	1.27255	1.528	1.3604	1.57897	0.88282	1.63927	16.04
23:00~23:59	0.4766	0.39006	1.004	1.05746	0.999957	0.8181	0.8805	0.5905	0.764163	0.407875	1.21064	8.3

## Sheet: Water consumption
Average water of districts in City Guilin (Unit:103 m3, Data from government survey)
Month:201506
	Lingui district	Xiangshan district	Yanshan district	Qixing district	Diecai district	Xiufeng district	Lingchuan district	Linggui district	Xingan district	Pingle district	Yangshuo district	Total
00:00~00:59	0.971709	0.296126	0.275579	0.734563	0.356806	0.947367	0.794309	0.903428	0.870652	0.666693	0.550205	7.36744
01:00~01:59	1.4036	0.852147	0.816852	0.390507	0.393669	0.467212	0.742531	0.609329	0.642298	0.599956	0.434649	7.35275
02:00~02:59	0.775311	0.930447	0.655754	0.533979	0.452687	0.786147	0.695461	0.830285	0.811123	0.110984	0.839206	7.42138
03:00~03:59	1.2766	0.533571	0.725503	0.616841	0.62669	0.349378	0.627229	0.945883	0.462106	0.0245158	0.474622	6.66294
04:00~04:59	1.10501	0.777361	0.322759	1.03523	0.304048	0.544143	0.614706	1.24876	0.518025	0.633012	0.671946	7.775
05:00~05:59	1.03345	0.900477	0.640042	0.72505	0.753877	0.541785	1.04109	0.959115	0.976092	0.493216	0.424293	8.48849
06:00~06:59	1.44345	0.888421	0.266262	0.852624	0.355748	0.846373	0.687079	1.15603	0.803418	0.437694	0.442411	8.17951
07:00~07:59	1.11495	0.466164	0.914222	1.16219	0.643185	0.986755	1.09718	1.07583	1.04425	0.298636	0.662922	9.46629
08:00~08:59	1.13454	1.11878	0.670488	1.375	1.20717	0.858765	0.780343	0.785358	1.46727	0.692355	0.811553	10.9016
09:00~09:59	1.85822	0.93736	0.88736	0.933261	0.984321	0.384429	0.810812	0.945834	0.66173	0.114508	1.16006	9.6779
10:00~10:59	1.01959	1.14112	0.917031	0.46462	0.178221	1.10358	0.798197	1.41502	0.678202	0.710545	0.552086	8.97821
11:00~11:59	1.73875	1.04613	0.730646	1.19862	0.702123	0.966342	0.828875	0.770606	1.21488	0.414802	1.15239	10.7642
12:00~12:59	1.30497	0.457039	0.948585	0.742764	0.282236	1.14077	1.00856	1.51574	0.86121	0.722648	1.06404	10.0486
13:00~13:59	1.29792	1.11253	0.547615	0.610774	0.59598	0.552826	0.377882	1.22642	1.09187	0.584071	0.956347	8.95424
14:00~14:59	1.59049	0.276669	0.826605	0.89547	0.73807	1.04946	0.565475	0.656479	0.701087	0.638829	0.716588	8.65523
15:00~15:59	1.21568	0.377759	0.466985	0.967504	0.824876	0.870022	0.806279	1.39959	0.806069	0.382063	0.516574	8.6334
16:00~16:59	1.23425	0.507425	0.439053	0.799587	0.71174	0.962562	0.856451	0.953241	0.704763	0.0917984	0.411808	7.67268
17:00~17:59	1.27754	0.913034	0.687941	1.01515	0.297387	0.760475	0.528504	0.541101	0.981928	0.29665	0.325649	7.62536
18:00~18:59	1.59187	0.548943	0.717527	0.592035	0.677814	0.580818	0.71401	0.896565	0.688023	0.193307	0.90307	8.10398
19:00~19:59	1.00955	0.983227	0.963675	0.605004	0.324432	0.477378	0.513459	0.748258	0.745795	0.626472	0.763588	7.76084
20:00~20:59	1.18037	1.04698	1.22799	0.614389	0.992433	0.566206	0.78445	0.986409	0.910161	0.285842	0.433415	9.02864
21:00~21:59	1.65319	0.329194	0.487371	0.958709	0.44825	0.746879	0.966734	0.734947	1.35613	0.79985	0.425049	8.9063
22:00~22:59	1.1586	0.289701	0.847249	1.14022	0.898189	0.539928	1.29989	1.13446	0.55387	0.143418	0.657509	8.66304
23:00~23:59	1.80249	0.313748	0.618067	1.0642	0.952223	0.375309	1.12084	0.716195	0.76618	0.229344	1.18767	9.14626
